# Supplementary material for: Identification of Immune Cell Infiltration in Murine Pheochromocytoma during Combined Mannan-BAM, TLR Ligand, and Anti-CD40 Antibody-Based Immunotherapy
Source: Cancers (Basel). 2021 Aug 5;13(16):3942. doi: 10.3390/cancers13163942 (PMC8393500; doi:10.3390/cancers13163942)
Supplement: Supplementary file 1 [file cancers-13-03942-s001.zip]

Archive with 1 entries (1 files):
- cancers-1302178-supplementary.pdf
